# Supplementary material for: Directly transforming copper (I) oxide bulk into isolated single-atom copper sites catalyst through gas-transport approach
Source: Nat Commun. 2019 Aug 19;10:3734. doi: 10.1038/s41467-019-11796-4 (PMC6700197; doi:10.1038/s41467-019-11796-4)
Supplement: Supplementary file 3 — Supplementary Dataset 1 [file 41467_2019_11796_MOESM3_ESM.zip › Cu-N3 model/Cu-N3-model.cif]

data_
_audit_creation_method    'Materials Studio'
_cell_length_a 12.2999946018268993
_cell_length_b 12.7825293499123003
_cell_length_c 15.0000000000000000
_cell_angle_alpha     90.0000000000000000
_cell_angle_beta      90.0000000000000000
_cell_angle_gamma     89.9999999999998579
_symmetry_space_group_name_H-M  'P1'
loop_
_atom_site_type_symbol
_atom_site_label
_atom_site_fract_x
_atom_site_fract_y
_atom_site_fract_z
    C     C1	  0.0034402818174692  0.9988801356514780  0.0482168323551424
    C     C2	  0.1031012312165022  0.1660567114446803  0.0475164066246622
    C     C3	  0.0034058263366357  0.1101429106949587  0.0469435870642686
    C     C4	  0.1028464174332439  0.2771632010091417  0.0487817844957888
    C     C5	  0.2032577597300790  0.9997671381484462  0.0491967135764797
    C     C6	  0.3029675786379998  0.1664467042469916  0.0520972223017823
    C     C7	  0.2031249141503405  0.1107820090070323  0.0486754172975644
    C     C8	  0.3019314057050712  0.2770661355264305  0.0565342926485740
    C     C9	  0.4035602962000362  0.0013650799749310  0.0521821409066645
    C     C10	  0.5034321757511422  0.1698812698976823  0.0588526298580539
    C     C11	  0.4036641999961874  0.1125756760940502  0.0541906116033349
    C     C12	  0.5034011361950761  0.2811211854053843  0.0686983135778858
    C     C13	  0.6032675698679739  0.0013819593725847  0.0521020648573035
    C     C14	  0.7038884780035536  0.1664418343741522  0.0519607261712260
    C     C15	  0.6031932539586613  0.1125858814717169  0.0540936611684978
    C     C16	  0.7049122841466890  0.2770705170144849  0.0563765485830186
    C     C17	  0.8036189197178413  0.9997564137008440  0.0490695963947898
    C     C18	  0.9037122940526466  0.1660667030031402  0.0474595647462297
    C     C19	  0.8037211416887180  0.1107662389937780  0.0485529629645870
    C     C20	  0.9040172271132270  0.2771647634098072  0.0487123375734019
    C     C21	  0.0034293899673476  0.3331320342262419  0.0487235230919893
    C     C22	  0.1030383776824030  0.4999958663062242  0.0539902176703416
    C     C23	  0.0034144017527803  0.4443744070662554  0.0509490038545233
    C     C24	  0.1041404381939993  0.6108771071612351  0.0564199071073938
    C     C25	  0.2022861266767674  0.3327069411353368  0.0538566213658546
    C     C26	  0.3022189222373864  0.4961699459109684  0.0710745088662976
    C     C27	  0.2019998995546910  0.4436670983095689  0.0575139154767503
    C     C28	  0.3061953678958930  0.6095939188283946  0.0699994428017113
    C     C29	  0.3993466308232677  0.3343136195164137  0.0702792873759388
    C     C30	  0.6074677385703741  0.3343267021188446  0.0700741453341960
    C     C31	  0.7046267490707813  0.4961684910621732  0.0708035913988762
    C     C32	  0.7006395823337488  0.6096060498493741  0.0697930852967809
    C     C33	  0.8045708387585107  0.3327117128006552  0.0537232405915945
    C     C34	  0.9037993229231696  0.5000146858975055  0.0539693594892439
    C     C35	  0.8048580703504339  0.4436701774748593  0.0574074821563420
    C     C36	  0.9027175630065412  0.6108854851780628  0.0563741739948168
    C     C37	  0.0034286026151428  0.6661819796830067  0.0550381288494185
    C     C38	  0.1037681294961810  0.8322226826550155  0.0525249173525588
    C     C39	  0.0033963084574941  0.7771904690175935  0.0536300282219642
    C     C40	  0.1036132128461826  0.9435008331311424  0.0495619773800149
    C     C41	  0.2058726147952268  0.6653193491437608  0.0604834464215893
    C     C42	  0.3033245643667440  0.8340407697813952  0.0541960162734903
    C     C43	  0.2042384165244799  0.7770553373642081  0.0557144237960562
    C     C44	  0.3035665484498320  0.9451879162767208  0.0510001941403752
    C     C45	  0.4062303242485078  0.6697336454747254  0.0717881901502184
    C     C46	  0.5034279612261129  0.8351395261836565  0.0567077267937928
    C     C47	  0.4034347965157776  0.7796898276295187  0.0589454040677749
    C     C48	  0.5034163410183123  0.9458532537053088  0.0531634616669906
    C     C49	  0.6005964209291927  0.6697488090224276  0.0716712160552520
    C     C50	  0.7035251411003529  0.8340562437152814  0.0540755128875606
    C     C51	  0.6034191871852903  0.7797077503129591  0.0588579741657027
    C     C52	  0.7032840595656974  0.9452084584794012  0.0508729264644264
    C     C53	  0.8009684929765117  0.6653209214996355  0.0603638479259810
    C     C54	  0.9030377069532156  0.8322364918674228  0.0524687103133865
    C     C55	  0.8025909739513835  0.7770583128079719  0.0556111171374899
    C     C56	  0.9032647315437008  0.9435007498727748  0.0494899240305045
    N     N57	  0.3930563892048827  0.4386087570454824  0.0848149651127672
    N     N58	  0.5034231844023547  0.6227075149907075  0.0857376782390974
    N     N59	  0.6137358676338768  0.4386523978989023  0.0843365593792302
   Cu    Cu60	  0.5035327153521031  0.4996524320716776  0.1626662520884919
