# Supplementary material for: Directly transforming copper (I) oxide bulk into isolated single-atom copper sites catalyst through gas-transport approach
Source: Nat Commun. 2019 Aug 19;10:3734. doi: 10.1038/s41467-019-11796-4 (PMC6700197; doi:10.1038/s41467-019-11796-4)
Supplement: Supplementary file 3 — Supplementary Dataset 1 [file 41467_2019_11796_MOESM3_ESM.zip › Cu-N3 model/O.cif]

data_
_audit_creation_method    'Materials Studio'
_cell_length_a 12.2999946018268993
_cell_length_b 12.7825293499123003
_cell_length_c 15.0000000000000000
_cell_angle_alpha     90.0000000000000000
_cell_angle_beta      90.0000000000000000
_cell_angle_gamma     89.9999999999999005
_symmetry_space_group_name_H-M  'P1'
loop_
_atom_site_type_symbol
_atom_site_label
_atom_site_fract_x
_atom_site_fract_y
_atom_site_fract_z
    C     C1	  0.0034441151915474  0.9989546288878192  0.0451923342136106
    C     C2	  0.1032641777927302  0.1661906215428344  0.0455244005957217
    C     C3	  0.0034437208479473  0.1103198953486586  0.0442625667783888
    C     C4	  0.1029715858577862  0.2772909490647792  0.0480258467754140
    C     C5	  0.2034455095672716  0.9997885586227124  0.0474625311602029
    C     C6	  0.3032726284771056  0.1667041232966135  0.0514494913328061
    C     C7	  0.2034144286399772  0.1109249146039350  0.0469878339382237
    C     C8	  0.3023399396678751  0.2775305473949978  0.0558648450376322
    C     C9	  0.4035781087025757  0.0012378259446066  0.0530254193823869
    C     C10	  0.5034362421915100  0.1697775678324170  0.0589817686139126
    C     C11	  0.4037054646196918  0.1125547810187801  0.0543979678030231
    C     C12	  0.5034372013499034  0.2810856960233855  0.0676830009035897
    C     C13	  0.6032963590385286  0.0012388601287012  0.0530087818552226
    C     C14	  0.7036024153766198  0.1667026652624808  0.0513816920755120
    C     C15	  0.6031684747087052  0.1125556732220462  0.0543652875236028
    C     C16	  0.7045289462578633  0.2775328834122519  0.0556703263331229
    C     C17	  0.8034374673877055  0.9997918904910432  0.0474684346267728
    C     C18	  0.9036205541422688  0.1661895313293811  0.0455015775624886
    C     C19	  0.8034674187975204  0.1109257207811520  0.0469742404730474
    C     C20	  0.9039097182430196  0.2772910150477395  0.0479382355450373
    C     C21	  0.0034403874280908  0.3331548207651220  0.0486168888733647
    C     C22	  0.1032500373437967  0.4999712133874260  0.0550977100297349
    C     C23	  0.0034405255705159  0.4443942191200328  0.0519203115957119
    C     C24	  0.1041173654054663  0.6108508752649817  0.0572054933179489
    C     C25	  0.2025766449875820  0.3328595521126200  0.0535169186604888
    C     C26	  0.3030667809865069  0.4965743303826665  0.0700492353697744
    C     C27	  0.2025243450712169  0.4436960960186982  0.0578601297763063
    C     C28	  0.3061030810847873  0.6096553700538831  0.0700497986845712
    C     C29	  0.4001733783091604  0.3349055148458434  0.0685227119478760
    C     C30	  0.6066941627850897  0.3349167112156230  0.0682979640219015
    C     C31	  0.7037942745261355  0.4965843059881904  0.0696639558800054
    C     C32	  0.7007702602916007  0.6096589627711073  0.0697349275994964
    C     C33	  0.8042937000529535  0.3328613205749604  0.0532962011202263
    C     C34	  0.9036262415788858  0.4999725885691977  0.0549348183533480
    C     C35	  0.8043446514647409  0.4437008682914411  0.0575695183658908
    C     C36	  0.9027647992091732  0.6108516976053536  0.0570557248435832
    C     C37	  0.0034434983763121  0.6661961386236105  0.0552089955376336
    C     C38	  0.1038156661194053  0.8322748384424119  0.0509976333760829
    C     C39	  0.0034443901875767  0.7772675606852788  0.0524226065739972
    C     C40	  0.1036572634582823  0.9435711839022256  0.0470526313825977
    C     C41	  0.2057589224896304  0.6653428298641928  0.0610034542804752
    C     C42	  0.3034833521191387  0.8336886147965180  0.0547636737863390
    C     C43	  0.2042305420568929  0.7769474603619569  0.0555568619094406
    C     C44	  0.3036795390304827  0.9449981155602194  0.0509619454084371
    C     C45	  0.4062988828752791  0.6687365010987518  0.0712217840103641
    C     C46	  0.5034370806847670  0.8349022529898162  0.0582177201022700
    C     C47	  0.4036073287392905  0.7792204147014042  0.0600814454589030
    C     C48	  0.5034368335156429  0.9457088203441342  0.0547718880587141
    C     C49	  0.6005834329962078  0.6687393069139035  0.0710665468559915
    C     C50	  0.7033981821362811  0.8336933135740477  0.0546754416457930
    C     C51	  0.6032704556054518  0.7792269418035610  0.0599927435968798
    C     C52	  0.7031995183146572  0.9450034786435044  0.0509388985128863
    C     C53	  0.8011218202101822  0.6653467360789325  0.0607786796441833
    C     C54	  0.9030747513357308  0.8322802005256257  0.0509581177386113
    C     C55	  0.8026552428038075  0.7769548333359314  0.0554374649678637
    C     C56	  0.9032293301815852  0.9435765556090540  0.0470532639646676
    N     N57	  0.3949521232360441  0.4396935721677082  0.0813634886347023
    N     N58	  0.5034536966507914  0.6205125900645909  0.0827975984903687
    N     N59	  0.6118949910020027  0.4397277641731989  0.0809532709637180
   Cu    Cu60	  0.5036103802938541  0.4992575177716103  0.1658758427754536
    O     O61	  0.5041084679553436  0.4992638148129309  0.2811458316070523
