# Supplementary material for: Directly transforming copper (I) oxide bulk into isolated single-atom copper sites catalyst through gas-transport approach
Source: Nat Commun. 2019 Aug 19;10:3734. doi: 10.1038/s41467-019-11796-4 (PMC6700197; doi:10.1038/s41467-019-11796-4)
Supplement: Supplementary file 3 — Supplementary Dataset 1 [file 41467_2019_11796_MOESM3_ESM.zip › Cu-N3 model/OH.cif]

data_
_audit_creation_method    'Materials Studio'
_cell_length_a 12.2999946018268993
_cell_length_b 12.7825293499123003
_cell_length_c 15.0000000000000000
_cell_angle_alpha     90.0000000000000000
_cell_angle_beta      90.0000000000000000
_cell_angle_gamma     89.9999999999999005
_symmetry_space_group_name_H-M  'P1'
loop_
_atom_site_type_symbol
_atom_site_label
_atom_site_fract_x
_atom_site_fract_y
_atom_site_fract_z
    C     C1	  0.0033906761079631  0.9989529251502468  0.0460791090139504
    C     C2	  0.1033753730220742  0.1662620801902654  0.0464294024136248
    C     C3	  0.0035916402641781  0.1102933655669333  0.0451301593055559
    C     C4	  0.1031597651502789  0.2773272091833259  0.0490412253618848
    C     C5	  0.2033725904293545  0.0000007594777085  0.0481449641790650
    C     C6	  0.3033692434709576  0.1670030883824147  0.0521113719917396
    C     C7	  0.2035156599238000  0.1111199874967671  0.0477920849361530
    C     C8	  0.3024877498543097  0.2778898752075879  0.0569694492215530
    C     C9	  0.4035022623581181  0.0014192438060889  0.0533069697242217
    C     C10	  0.5034644045267743  0.1701524614334097  0.0582461841402259
    C     C11	  0.4037565898760926  0.1127737299509522  0.0544995656481849
    C     C12	  0.5036318892506704  0.2816218339286682  0.0655895750028468
    C     C13	  0.6032077884340561  0.0013276656722789  0.0534324415986386
    C     C14	  0.7039354696572655  0.1664695761230257  0.0519318095916980
    C     C15	  0.6032262178260118  0.1126621054140946  0.0542716111139405
    C     C16	  0.7050130249288624  0.2772180105261602  0.0548790142327461
    C     C17	  0.8033917051993288  0.9996378550569404  0.0487272294629140
    C     C18	  0.9038076835858284  0.1660634466076037  0.0463514173178629
    C     C19	  0.8036571249009777  0.1106894517677561  0.0481371198313037
    C     C20	  0.9042635220044200  0.2771137702956114  0.0481664036176587
    C     C21	  0.0036282665097808  0.3331103540075910  0.0490771511237454
    C     C22	  0.1030895579215437  0.5001118974303747  0.0556836711286959
    C     C23	  0.0035330171499717  0.4443734812579689  0.0521519412116270
    C     C24	  0.1037248619466502  0.6109788660259556  0.0578438788944667
    C     C25	  0.2026162939874865  0.3330231127305334  0.0548599436771723
    C     C26	  0.3025018026901795  0.4969583390889987  0.0715627462075120
    C     C27	  0.2022651576767840  0.4438850190955191  0.0589678953439465
    C     C28	  0.3053860056746521  0.6100915133081817  0.0716012751415527
    C     C29	  0.4004792680504000  0.3354864720486695  0.0687384331538266
    C     C30	  0.6072831934785132  0.3354653288552052  0.0640387184308220
    C     C31	  0.7034086824825191  0.4958497456727775  0.0649156151748584
    C     C32	  0.7001142142127410  0.6092680705376577  0.0671415228751960
    C     C33	  0.8046239449084230  0.3326822296406199  0.0524806074534879
    C     C34	  0.9037600442187634  0.4998586874928952  0.0544777655536589
    C     C35	  0.8046923230609991  0.4434836764189624  0.0560980950516485
    C     C36	  0.9024515515300460  0.6107559131311968  0.0564288304689932
    C     C37	  0.0030468525799444  0.6662339399325019  0.0554713283483618
    C     C38	  0.1035144440042410  0.8324380430786739  0.0518166175506138
    C     C39	  0.0031743651811716  0.7773176018002440  0.0531543548544300
    C     C40	  0.1035684436720886  0.9437011930425810  0.0478137595600328
    C     C41	  0.2052081438216250  0.6656422337727763  0.0621325532103218
    C     C42	  0.3031432273192651  0.8339786654376928  0.0555068394138435
    C     C43	  0.2038814235252193  0.7772001787330551  0.0564466049936213
    C     C44	  0.3035569116177898  0.9452405870803172  0.0515394020440159
    C     C45	  0.4055911531276664  0.6692034745953410  0.0725569856559596
    C     C46	  0.5031537353507557  0.8350366212145617  0.0590440361885119
    C     C47	  0.4031732832702979  0.7795692239853453  0.0609652662096224
    C     C48	  0.5033029485054135  0.9458014680536132  0.0551281273960134
    C     C49	  0.6000070691257255  0.6683134717061378  0.0708711199426242
    C     C50	  0.7030494292311137  0.8335884200214710  0.0554844382736250
    C     C51	  0.6028459963892708  0.7790625716763220  0.0607559989318121
    C     C52	  0.7030255438518241  0.9449395420353944  0.0519619988190062
    C     C53	  0.8005744149900640  0.6651756442046483  0.0598567317081336
    C     C54	  0.9028269448636792  0.8322509196751074  0.0518669328406641
    C     C55	  0.8023131430939486  0.7768700365361357  0.0559386644069940
    C     C56	  0.9031488364704856  0.9435052081019084  0.0481664738367130
    N     N57	  0.3945316186736126  0.4404417023798817  0.0831062588371525
    N     N58	  0.5024026415470009  0.6205460740673111  0.0841642440101430
    N     N59	  0.6106109815779495  0.4404551496039203  0.0712495669947957
   Cu    Cu60	  0.4989950423965023  0.5016077283474678  0.1677168579175649
    O     O61	  0.5362346486924479  0.4813981775100109  0.2843821140552868
    H     H62	  0.4828807777056911  0.5118117859974218  0.3248626104969744
