# Supplementary material for: Directly transforming copper (I) oxide bulk into isolated single-atom copper sites catalyst through gas-transport approach
Source: Nat Commun. 2019 Aug 19;10:3734. doi: 10.1038/s41467-019-11796-4 (PMC6700197; doi:10.1038/s41467-019-11796-4)
Supplement: Supplementary file 3 — Supplementary Dataset 1 [file 41467_2019_11796_MOESM3_ESM.zip › Cu-N3 model/OOH.cif]

data_
_audit_creation_method    'Materials Studio'
_cell_length_a 12.2999946018268993
_cell_length_b 12.7825293499123003
_cell_length_c 15.0000000000000000
_cell_angle_alpha     90.0000000000000000
_cell_angle_beta      90.0000000000000000
_cell_angle_gamma     89.9999999999999005
_symmetry_space_group_name_H-M  'P1'
loop_
_atom_site_type_symbol
_atom_site_label
_atom_site_fract_x
_atom_site_fract_y
_atom_site_fract_z
    C     C1	  0.0027121664234373  0.9994590096601388  0.0473497627906785
    C     C2	  0.1024350421027204  0.1665756416053190  0.0465910799682804
    C     C3	  0.0026437073562786  0.1107377492707310  0.0460247758880245
    C     C4	  0.1020649458374791  0.2776491564027043  0.0479509828485360
    C     C5	  0.2027081529285151  0.0002994910707860  0.0490057528368738
    C     C6	  0.3024295049434967  0.1671730602569575  0.0517833484066014
    C     C7	  0.2026047224955668  0.1113684075365598  0.0481372236486689
    C     C8	  0.3013528721645196  0.2779833611814391  0.0551756109541524
    C     C9	  0.4028934619911140  0.0018951606524844  0.0535513654177393
    C     C10	  0.5027138692162988  0.1707966356266712  0.0589732855667552
    C     C11	  0.4030253822209464  0.1132853479848004  0.0545724255502912
    C     C12	  0.5026445766477389  0.2823164740173031  0.0669622395813244
    C     C13	  0.6026194451965978  0.0019001376721050  0.0540371292390106
    C     C14	  0.7029015230329065  0.1673309458517157  0.0528177927047378
    C     C15	  0.6024150544051540  0.1133077040549435  0.0552219498501492
    C     C16	  0.7038903941887972  0.2781627203770745  0.0569663801473486
    C     C17	  0.8027595698466660  0.0004071178675482  0.0495915245821634
    C     C18	  0.9028835029519306  0.1666519942528767  0.0471644836966395
    C     C19	  0.8027266391155605  0.1114984230991329  0.0488965255930309
    C     C20	  0.9031867589625296  0.2777313532717290  0.0488157255262044
    C     C21	  0.0026464885168361  0.3336246084452084  0.0485335860789544
    C     C22	  0.1023206466002418  0.5005095791074314  0.0537330855931694
    C     C23	  0.0026505579000589  0.4449232482175723  0.0511761860510660
    C     C24	  0.1034066784070529  0.6114117892591390  0.0563255484076041
    C     C25	  0.2016310389126457  0.3333090235613582  0.0524311564605355
    C     C26	  0.3018805505248643  0.4967580035040431  0.0674309865056048
    C     C27	  0.2013604916500849  0.4441662905988290  0.0560019647369083
    C     C28	  0.3053694254836652  0.6100742824035287  0.0687222237057637
    C     C29	  0.3989393365891669  0.3359073533495588  0.0667103898891787
    C     C30	  0.6062099388740628  0.3359126481861355  0.0690024311939170
    C     C31	  0.7037223611979575  0.4970291448297703  0.0706692360939663
    C     C32	  0.7003593281155246  0.6102853541627173  0.0710470386951829
    C     C33	  0.8036885629531628  0.3334193693622557  0.0542375511108700
    C     C34	  0.9030703675642264  0.5005629706768949  0.0546917073828231
    C     C35	  0.8039974629486646  0.4442738700856312  0.0579742940445710
    C     C36	  0.9021822773185734  0.6114458321456282  0.0572558772708566
    C     C37	  0.0028006569197803  0.6668080609764835  0.0554431368610214
    C     C38	  0.1031073813514629  0.8328853523130535  0.0524974893299715
    C     C39	  0.0027693802265300  0.7779136226729159  0.0538434645058278
    C     C40	  0.1029042720990214  0.9441217195595636  0.0490022543760512
    C     C41	  0.2051095692211848  0.6659335750178441  0.0603303919794369
    C     C42	  0.3028424371369225  0.8341849515667231  0.0553389282854379
    C     C43	  0.2035752155306517  0.7775497180616345  0.0561465552881468
    C     C44	  0.3030159268223881  0.9455724447126140  0.0519053670864994
    C     C45	  0.4054537009854878  0.6691403670853703  0.0717397431848483
    C     C46	  0.5028011399172503  0.8354549048013437  0.0590770686087348
    C     C47	  0.4030025983879552  0.7796272073771329  0.0605224417381394
    C     C48	  0.5027622308402744  0.9462621644623360  0.0554394993397322
    C     C49	  0.6002387585164258  0.6693621484366766  0.0728568278298600
    C     C50	  0.7027829860970792  0.8342967861636764  0.0561387628983105
    C     C51	  0.6026537784342206  0.7797600670826126  0.0611146007265998
    C     C52	  0.7025112593460894  0.9456407810103520  0.0525684131997491
    C     C53	  0.8005658604335730  0.6660148266142866  0.0618433349336447
    C     C54	  0.9024388606295026  0.8329142021526714  0.0529295557587278
    C     C55	  0.8020154666878947  0.7776144266086960  0.0570594208597138
    C     C56	  0.9025486718787924  0.9441581323215416  0.0493458262460126
    N     N57	  0.3939979689548230  0.4408608555127149  0.0773298623123835
    N     N58	  0.5028759394944264  0.6215372913365250  0.0861314664564176
    N     N59	  0.6118511230181647  0.4407976306018379  0.0819746761793084
   Cu    Cu60	  0.5025568831666865  0.5033085428245534  0.1661348950915544
    O     O61	  0.4825076159023754  0.4547716951062668  0.2793642815062525
    O     O62	  0.5771064880088939  0.4409127773479691  0.3365674203635906
    H     H63	  0.6191025177387277  0.5054101733341801  0.3273625495410096
