# Supplementary material for: Directly transforming copper (I) oxide bulk into isolated single-atom copper sites catalyst through gas-transport approach
Source: Nat Commun. 2019 Aug 19;10:3734. doi: 10.1038/s41467-019-11796-4 (PMC6700197; doi:10.1038/s41467-019-11796-4)
Supplement: Supplementary file 4 — Supplementary Dataset 2 [file 41467_2019_11796_MOESM4_ESM.zip › Cu-N3-C model/Cu-N3-C-model.cif]

data_
_audit_creation_method    'Materials Studio'
_cell_length_a 12.2999946018268993
_cell_length_b 12.7825293499123003
_cell_length_c 15.0000000000000000
_cell_angle_alpha     90.0000000000000000
_cell_angle_beta      90.0000000000000000
_cell_angle_gamma     89.9999999999998721
_symmetry_space_group_name_H-M  'P1'
loop_
_atom_site_type_symbol
_atom_site_label
_atom_site_fract_x
_atom_site_fract_y
_atom_site_fract_z
    C     C1	  0.0035023902508791  0.0005140636930005  0.0579342724273030
    C     C2	  0.1056549033698496  0.1691769750199697  0.0588142117946500
    C     C3	  0.0053584871965636  0.1121658351876831  0.0582227920676821
    C     C4	  0.1074861668656596  0.2810897809959899  0.0587111591851836
    C     C5	  0.2035152126271783  0.0023595010704799  0.0576610743525535
    C     C6	  0.3062727423286577  0.1691154508296381  0.0599966364355053
    C     C7	  0.2053765181532889  0.1137554444065363  0.0586933359908898
    C     C8	  0.3094883612524326  0.2818932485520489  0.0624691161245546
    C     C9	  0.4033825007033340  0.0006194162008944  0.0572536432209498
    C     C10	  0.5064581175503542  0.1641544941497938  0.0575439469886604
    C     C11	  0.4049179674130768  0.1115575647233509  0.0583241358047163
    C     C12	  0.5085699619014270  0.2742981381824862  0.0602679950150504
    C     C13	  0.6041302185547284  0.9981690999747138  0.0572616964943585
    C     C14	  0.7059555029776200  0.1636447694767348  0.0580846693696653
    C     C15	  0.6059261363936310  0.1085615548136934  0.0572195795582272
    C     C16	  0.7076319001152073  0.2745009233104252  0.0589326852753546
    C     C17	  0.8036847153163649  0.9980919014565161  0.0576906495945334
    C     C18	  0.9053135959418490  0.1663265060957674  0.0580213912038927
    C     C19	  0.8054458897788167  0.1092877425528767  0.0577721921285075
    C     C20	  0.9063415777973453  0.2775211761919143  0.0581697955045734
    C     C21	  0.0060750730453968  0.3343612655371923  0.0584143169670171
    C     C22	  0.1046584469920052  0.5018761814012573  0.0588821974721225
    C     C23	  0.0042151141200991  0.4451986186082583  0.0591338147601678
    C     C24	  0.1011456080514259  0.6126888223953358  0.0588260908801856
    C     C25	  0.2082741035876830  0.3378561996196540  0.0591526868593004
    C     C26	  0.2078689137941895  0.4493864340197756  0.0571106708967063
    C     C27	  0.3001702711735337  0.6146573844475612  0.0583707713815064
    C     C28	  0.4113739362801300  0.3309271877513987  0.0680487443611819
    C     C29	  0.6093036077895020  0.3287462745053642  0.0586475063151189
    C     C30	  0.6981121946204364  0.4944208989726522  0.0583742982709579
    C     C31	  0.6956941376038882  0.6066242154944967  0.0598693297709748
    C     C32	  0.8061756634453789  0.3317981403231666  0.0585103327367137
    C     C33	  0.9022864002759908  0.4995269064764725  0.0591792740319267
    C     C34	  0.8020123407288169  0.4426600929746493  0.0588559798266730
    C     C35	  0.8999371487949220  0.6102082793263044  0.0587910204002419
    C     C36	  0.0005619147205302  0.6667086317637609  0.0585356675900828
    C     C37	  0.1015406138584785  0.8345990118623567  0.0581755012317264
    C     C38	  0.0015463594084058  0.7778847658424242  0.0583572703251521
    C     C39	  0.1031943341371314  0.9458966916365084  0.0577520217395815
    C     C40	  0.2008968624331012  0.6692713941015558  0.0595771586743170
    C     C41	  0.3010084232926809  0.8358200289177653  0.0575659594322940
    C     C42	  0.2014450448475569  0.7801313981392823  0.0587511109181834
    C     C43	  0.3027476714124032  0.9464731376229032  0.0573136034453607
    C     C44	  0.4003000408840622  0.6709463594581113  0.0600735529037901
    C     C45	  0.5015179935285775  0.8339498482696560  0.0581235506207936
    C     C46	  0.4004454296720209  0.7806361599689292  0.0579061878278241
    C     C47	  0.5029832092821768  0.9444042707784768  0.0572025235934737
    C     C48	  0.5949211068194349  0.6641817955703617  0.0614483484414771
    C     C49	  0.7012259449804881  0.8306480353588749  0.0583961426399709
    C     C50	  0.5999541775259318  0.7759445222835216  0.0590763545623943
    C     C51	  0.7032215354325348  0.9420808023792540  0.0576652065669039
    C     C52	  0.7977796360557734  0.6633021786855099  0.0591508946407659
    C     C53	  0.9013865865828212  0.8318684249798886  0.0583048477873957
    C     C54	  0.8005913845855266  0.7750144057706396  0.0587779711754245
    C     C55	  0.9033407652004716  0.9433391972137720  0.0579471279150392
    N     N56	  0.3033137399459310  0.5070183559288137  0.0521970706500446
    N     N57	  0.4954397875723464  0.6156326584439064  0.0656014246690571
    N     N58	  0.6044340089299812  0.4352708745565950  0.0554283554035898
   Cu    Cu59	  0.4528818188796524  0.4723910820555011  0.0623286987860891
