# Supplementary material for: Directly transforming copper (I) oxide bulk into isolated single-atom copper sites catalyst through gas-transport approach
Source: Nat Commun. 2019 Aug 19;10:3734. doi: 10.1038/s41467-019-11796-4 (PMC6700197; doi:10.1038/s41467-019-11796-4)
Supplement: Supplementary file 4 — Supplementary Dataset 2 [file 41467_2019_11796_MOESM4_ESM.zip › Cu-N3-C model/O.cif]

data_
_audit_creation_method    'Materials Studio'
_cell_length_a 12.2999946018268993
_cell_length_b 12.7825293499123003
_cell_length_c 15.0000000000000000
_cell_angle_alpha     90.0000000000000000
_cell_angle_beta      90.0000000000000000
_cell_angle_gamma     89.9999999999999005
_symmetry_space_group_name_H-M  'P1'
loop_
_atom_site_type_symbol
_atom_site_label
_atom_site_fract_x
_atom_site_fract_y
_atom_site_fract_z
    C     C1	  0.0032512453041394  0.0000136674970421  0.0573836394169847
    C     C2	  0.1052984875368100  0.1684559234081071  0.0580514505200129
    C     C3	  0.0051523191673499  0.1115237391249046  0.0576978733136936
    C     C4	  0.1072220831060548  0.2804150041828750  0.0576978965683027
    C     C5	  0.2031028626759209  0.0015005958833102  0.0565817140266131
    C     C6	  0.3059011397463146  0.1679891534042372  0.0582597241611527
    C     C7	  0.2049840569672274  0.1126213008090255  0.0575530101620996
    C     C8	  0.3089021403667390  0.2804789843896597  0.0610339341785045
    C     C9	  0.4030463338591445  0.9996492639416868  0.0565856338992863
    C     C10	  0.5059751994989091  0.1634729176667508  0.0557038604808125
    C     C11	  0.4046556504029800  0.1105570317064203  0.0568136892688183
    C     C12	  0.5077188948565297  0.2735853625760871  0.0583288883113243
    C     C13	  0.6038229597032676  0.9976559706164582  0.0562462740280143
    C     C14	  0.7055700218253053  0.1632927253832129  0.0555896984294934
    C     C15	  0.6054713154882733  0.1078010497662540  0.0551013967136835
    C     C16	  0.7075086204202171  0.2740460442263172  0.0558435470236341
    C     C17	  0.8034004458645014  0.9977692408046368  0.0567009139210764
    C     C18	  0.9049732410828486  0.1658817729887565  0.0569892405754911
    C     C19	  0.8050785756423249  0.1088646911529206  0.0563733785922679
    C     C20	  0.9062715116090940  0.2768091666948408  0.0562983817175850
    C     C21	  0.0057638801193373  0.3336945653802132  0.0566288758972968
    C     C22	  0.1039093947441080  0.5012247911480515  0.0560447049105851
    C     C23	  0.0039036531095182  0.4445564134491539  0.0563706592412305
    C     C24	  0.1007790217401383  0.6120679067698916  0.0558860945848537
    C     C25	  0.2078394850911721  0.3370920718300410  0.0582818120538428
    C     C26	  0.2071881275151370  0.4488298254009208  0.0557006632271711
    C     C27	  0.2997337084125637  0.6137694152568093  0.0591977503613895
    C     C28	  0.4106739636707950  0.3293575157589080  0.0661862023566856
    C     C29	  0.6089830497028011  0.3291687208487440  0.0563345001008236
    C     C30	  0.6985355471950523  0.4935071290374600  0.0581078279252142
    C     C31	  0.6960410007162202  0.6065462578233689  0.0615352480511699
    C     C32	  0.8058190541677120  0.3312360704852812  0.0557767667630030
    C     C33	  0.9022151827989058  0.4989504181862520  0.0564575988313228
    C     C34	  0.8020605791147798  0.4420977495178249  0.0564581594529911
    C     C35	  0.9000045742255721  0.6095183380328787  0.0563175858916260
    C     C36	  0.0001822693475492  0.6662150093312359  0.0559017950441634
    C     C37	  0.1010329031007757  0.8340695736118051  0.0567676759948664
    C     C38	  0.0013254998312904  0.7773832405008153  0.0567112717690609
    C     C39	  0.1027692017700471  0.9451914596804905  0.0568800435320554
    C     C40	  0.1998946791369424  0.6688830903203175  0.0578251763726748
    C     C41	  0.3007164034340688  0.8349366913262324  0.0570742719822788
    C     C42	  0.2010258489269138  0.7793121620969552  0.0575009975063863
    C     C43	  0.3025389661200627  0.9454779829615878  0.0562964067150489
    C     C44	  0.3976892619969260  0.6705875077741528  0.0661064720197420
    C     C45	  0.5011668689026425  0.8332797017339058  0.0612054983601892
    C     C46	  0.4001717671763667  0.7794178082032935  0.0608574265514272
    C     C47	  0.5026449923480436  0.9431642401543412  0.0577214487332970
    C     C48	  0.5981967662034139  0.6651080066309708  0.0669361548059796
    C     C49	  0.7014189168611787  0.8303906221524542  0.0576596334359280
    C     C50	  0.6001619238530929  0.7751185150307767  0.0610916871234539
    C     C51	  0.7031631894458985  0.9417234992876736  0.0566680974838467
    C     C52	  0.7980136038110619  0.6629317112419253  0.0581031191423069
    C     C53	  0.9012324349967342  0.8316634282868425  0.0572639073924204
    C     C54	  0.8005230556091123  0.7746510108693834  0.0578465052261328
    C     C55	  0.9031012752192168  0.9428562808401592  0.0572325445015708
    N     N56	  0.3018174453533399  0.5066588708403365  0.0525662289353691
    N     N57	  0.4955224875740543  0.6155211983563927  0.0890303474206277
    N     N58	  0.6050377227602020  0.4350135395240995  0.0557155344498612
   Cu    Cu59	  0.4513799958019760  0.4709934847022906  0.0658198774288557
    O     O60	  0.4938407351544249  0.5801610299627057  0.1781119521441521
