# Supplementary material for: Directly transforming copper (I) oxide bulk into isolated single-atom copper sites catalyst through gas-transport approach
Source: Nat Commun. 2019 Aug 19;10:3734. doi: 10.1038/s41467-019-11796-4 (PMC6700197; doi:10.1038/s41467-019-11796-4)
Supplement: Supplementary file 4 — Supplementary Dataset 2 [file 41467_2019_11796_MOESM4_ESM.zip › Cu-N3-C model/OH.cif]

data_
_audit_creation_method    'Materials Studio'
_cell_length_a 12.2999946018268993
_cell_length_b 12.7825293499123003
_cell_length_c 15.0000000000000000
_cell_angle_alpha     90.0000000000000000
_cell_angle_beta      90.0000000000000000
_cell_angle_gamma     89.9999999999999005
_symmetry_space_group_name_H-M  'P1'
loop_
_atom_site_type_symbol
_atom_site_label
_atom_site_fract_x
_atom_site_fract_y
_atom_site_fract_z
    C     C1	  0.0045386651526477  0.0016081405895658  0.0581202744485828
    C     C2	  0.1068558020201097  0.1700544556342153  0.0605511967699064
    C     C3	  0.0065185486727770  0.1130957512764343  0.0592012625123201
    C     C4	  0.1086958074456329  0.2821697691542868  0.0616795826962552
    C     C5	  0.2044941651990927  0.0032228253630958  0.0579101181290108
    C     C6	  0.3073682043472622  0.1702371309094219  0.0603400272267399
    C     C7	  0.2064026434764177  0.1146506948055573  0.0596920245362421
    C     C8	  0.3101787744431778  0.2828779952177528  0.0637886592020254
    C     C9	  0.4045061782821804  0.0016862775307526  0.0570461748836886
    C     C10	  0.5074341500665543  0.1655068865888936  0.0570066440063353
    C     C11	  0.4060480823589440  0.1127871136569288  0.0582042797324034
    C     C12	  0.5097222113554937  0.2759526833662597  0.0591199621606520
    C     C13	  0.6050638293347950  0.9995681906770544  0.0560517850595310
    C     C14	  0.7071848704785809  0.1650620554123806  0.0560392629742810
    C     C15	  0.6068768241458407  0.1099815275278119  0.0557964537042176
    C     C16	  0.7092019021748769  0.2757200264820113  0.0560700543414959
    C     C17	  0.8047082702341829  0.9993303526697782  0.0568979664185210
    C     C18	  0.9064977598073928  0.1674313117273078  0.0584024902058516
    C     C19	  0.8066027225688378  0.1105554697252472  0.0570381334683744
    C     C20	  0.9077774866691304  0.2785606503941803  0.0584427620503510
    C     C21	  0.0071447619502330  0.3355085916649662  0.0599312797711786
    C     C22	  0.1047323240269861  0.5032813021186636  0.0592132794394738
    C     C23	  0.0049388548323667  0.4463504274047467  0.0591052850081878
    C     C24	  0.1017169423362119  0.6139044319653807  0.0569982745242738
    C     C25	  0.2090521192232746  0.3388405902862891  0.0634888282695392
    C     C26	  0.2078587349133066  0.4510889057980496  0.0616245475396056
    C     C27	  0.3003813621675623  0.6150324464642960  0.0577762067075379
    C     C28	  0.4125753717178916  0.3317074772652254  0.0646094323753079
    C     C29	  0.6108826541980729  0.3307367767791534  0.0568653366017352
    C     C30	  0.6998722951796119  0.4952205057617121  0.0585719450821361
    C     C31	  0.6968012079937920  0.6077569957808465  0.0595910517533306
    C     C32	  0.8075301496553409  0.3329215583182635  0.0571593155727291
    C     C33	  0.9033251414326759  0.5007073574031736  0.0581642235252935
    C     C34	  0.8036019000572546  0.4436913709501986  0.0579913703396984
    C     C35	  0.9007560539297400  0.6113710711480013  0.0577488521201547
    C     C36	  0.0009875260226418  0.6680359745706383  0.0569213071143877
    C     C37	  0.1024134188175380  0.8356331780184199  0.0563512511538357
    C     C38	  0.0023051819155381  0.7790647249128175  0.0567282127418768
    C     C39	  0.1041487437568812  0.9469482478206837  0.0574803044354506
    C     C40	  0.2013019834606352  0.6704320585496758  0.0558319732523285
    C     C41	  0.3020699453225824  0.8367116804523258  0.0554939829942459
    C     C42	  0.2022094289247016  0.7811511289869059  0.0554029701457017
    C     C43	  0.3037963761450895  0.9472851681352660  0.0567532912347605
    C     C44	  0.4018883857552430  0.6715239310005680  0.0584712914077864
    C     C45	  0.5025204721568536  0.8349530881561794  0.0565996800207062
    C     C46	  0.4015431551979222  0.7815235312682151  0.0561160855170261
    C     C47	  0.5040001119098242  0.9456915428730450  0.0563487582077860
    C     C48	  0.5957452858417248  0.6653906882187579  0.0602125434833725
    C     C49	  0.7021527459046206  0.8320985987723357  0.0570045444052832
    C     C50	  0.6008489699153112  0.7772246153054690  0.0576171753338317
    C     C51	  0.7042036637410395  0.9434442663472604  0.0563133949245439
    C     C52	  0.7983744882032321  0.6644057163470475  0.0583111796387049
    C     C53	  0.9021011707685224  0.8331065181641399  0.0572015190949171
    C     C54	  0.8013647092650082  0.7763558550875330  0.0575972392636287
    C     C55	  0.9041991074540108  0.9445233766832858  0.0573865238790866
    N     N56	  0.3020540405671341  0.5084748149105194  0.0609347987506700
    N     N57	  0.4963812628539693  0.6168390510813505  0.0623754671203096
    N     N58	  0.6068770803600300  0.4363626101046657  0.0575706629146827
   Cu    Cu59	  0.4531411499242417  0.4723306162815955  0.0804618564182727
    O     O60	  0.4576927390101190  0.4602725314652090  0.2161497745082267
    H     H61	  0.3934986189185819  0.4208482143759302  0.2341467593982261
