# Supplementary material for: Directly transforming copper (I) oxide bulk into isolated single-atom copper sites catalyst through gas-transport approach
Source: Nat Commun. 2019 Aug 19;10:3734. doi: 10.1038/s41467-019-11796-4 (PMC6700197; doi:10.1038/s41467-019-11796-4)
Supplement: Supplementary file 4 — Supplementary Dataset 2 [file 41467_2019_11796_MOESM4_ESM.zip › Cu-N3-C model/OOH.cif]

data_
_audit_creation_method    'Materials Studio'
_cell_length_a 12.2999946018268993
_cell_length_b 12.7825293499123003
_cell_length_c 15.0000000000000000
_cell_angle_alpha     90.0000000000000000
_cell_angle_beta      90.0000000000000000
_cell_angle_gamma     89.9999999999999005
_symmetry_space_group_name_H-M  'P1'
loop_
_atom_site_type_symbol
_atom_site_label
_atom_site_fract_x
_atom_site_fract_y
_atom_site_fract_z
    C     C1	  0.0035624686741590  0.0014302965498173  0.0584761490252719
    C     C2	  0.1058378707573791  0.1699707065006302  0.0595020410858274
    C     C3	  0.0055012355314580  0.1129548664062613  0.0590621970113906
    C     C4	  0.1076911796589309  0.2820527574323124  0.0593273739967026
    C     C5	  0.2035106525943992  0.0031014347308909  0.0579233323278162
    C     C6	  0.3063827465525130  0.1700211803758984  0.0595320273991029
    C     C7	  0.2054109242029277  0.1145293466358720  0.0589639797534578
    C     C8	  0.3091971890117754  0.2825888957941253  0.0615925892984347
    C     C9	  0.4035054714021266  0.0014243734214122  0.0577957611534504
    C     C10	  0.5064864645050720  0.1649505948206910  0.0585197993411231
    C     C11	  0.4050495053643540  0.1124065726019556  0.0588496659164656
    C     C12	  0.5087270509409462  0.2753442022256669  0.0599865864129821
    C     C13	  0.6041393384759717  0.9991803083004532  0.0576372031829169
    C     C14	  0.7061178769504137  0.1646970722380983  0.0585072648499048
    C     C15	  0.6059332954945370  0.1095230640076064  0.0580008866124831
    C     C16	  0.7080692107940947  0.2753700862300728  0.0582065885194531
    C     C17	  0.8037662345986315  0.9990562564747160  0.0580527984689500
    C     C18	  0.9054569579523606  0.1672318359036726  0.0587411654556705
    C     C19	  0.8055701877138152  0.1102772546151322  0.0584744807319166
    C     C20	  0.9066210109657964  0.2784021327182808  0.0582248697634316
    C     C21	  0.0060929480423765  0.3353045542184792  0.0582600297419207
    C     C22	  0.1039571470950784  0.5029300949905655  0.0566342195869167
    C     C23	  0.0039452373834937  0.4461278498795219  0.0575167808903269
    C     C24	  0.1008459000516292  0.6136353624849197  0.0558581312540392
    C     C25	  0.2081912570094613  0.3386496752007692  0.0597710140235216
    C     C26	  0.2072163207926801  0.4507465951828284  0.0570387120103525
    C     C27	  0.2995745422431640  0.6149751044601750  0.0552166511056271
    C     C28	  0.4115419831371855  0.3311580201691613  0.0642701353380906
    C     C29	  0.6097369705243868  0.3301182786344743  0.0579251124900425
    C     C30	  0.6985335575079823  0.4950717317852203  0.0571310831475029
    C     C31	  0.6957435009882711  0.6074734611757684  0.0581945079889976
    C     C32	  0.8063543902986928  0.3326687797408420  0.0577818408656755
    C     C33	  0.9022287208446388  0.5004184100673643  0.0572905137222840
    C     C34	  0.8023098063716877  0.4434914456780921  0.0574589241630569
    C     C35	  0.8997834743017284  0.6110860027593429  0.0570417671332781
    C     C36	  0.0001300395946022  0.6677095713772783  0.0564554770676565
    C     C37	  0.1014737543233062  0.8354339172212281  0.0568395746756572
    C     C38	  0.0013925860885556  0.7787660682591117  0.0570559837984072
    C     C39	  0.1031830804700262  0.9467652003417372  0.0577340997398400
    C     C40	  0.2004886550102708  0.6702139172477137  0.0553868363108024
    C     C41	  0.3010327154109289  0.8366128090501844  0.0557939843063443
    C     C42	  0.2012825097253192  0.7809919685072115  0.0558474069340960
    C     C43	  0.3027803175180829  0.9471313527225316  0.0571265949340622
    C     C44	  0.4007610354879007  0.6715406043681756  0.0567287381307669
    C     C45	  0.5015257309062281  0.8347602645932339  0.0568889877586907
    C     C46	  0.4004773777642616  0.7814249087379327  0.0557769170504760
    C     C47	  0.5030107753010264  0.9454262297609306  0.0573741660062229
    C     C48	  0.5948160822377920  0.6651928134197534  0.0588759307956049
    C     C49	  0.7012582906130562  0.8317717994507434  0.0576263712375028
    C     C50	  0.5999139026495731  0.7770345536742821  0.0574444137908925
    C     C51	  0.7032929483294302  0.9430908275788394  0.0576687270830870
    C     C52	  0.7974716715751871  0.6640868948260749  0.0577827088498450
    C     C53	  0.9012141749983072  0.8327765086288460  0.0577822664674599
    C     C54	  0.8004744039975766  0.7759870226570899  0.0579163670583985
    C     C55	  0.9032861235682700  0.9442410254956710  0.0581389904807368
    N     N56	  0.3016400108428096  0.5081527536149674  0.0543544195364158
    N     N57	  0.4954362096313110  0.6168062526084156  0.0606710675953612
    N     N58	  0.6053459090388513  0.4359812829469922  0.0551577311440325
   Cu    Cu59	  0.4524919115151052  0.4722768178028586  0.0704325254206670
    O     O60	  0.4255509144194103  0.4448937970596804  0.2113856642052402
    O     O61	  0.5189357243487778  0.4073216219122709  0.2592054375999668
    H     H62	  0.4933393037030733  0.3398730179597502  0.2824462006579566
