# Supplementary material for: Directly transforming copper (I) oxide bulk into isolated single-atom copper sites catalyst through gas-transport approach
Source: Nat Commun. 2019 Aug 19;10:3734. doi: 10.1038/s41467-019-11796-4 (PMC6700197; doi:10.1038/s41467-019-11796-4)
Supplement: Supplementary file 5 — Supplementary Dataset 3 [file 41467_2019_11796_MOESM5_ESM.zip › Cu-N3-V model/Cu-N3-V-model.cif]

data_
_audit_creation_method    'Materials Studio'
_cell_length_a 12.2999946018268993
_cell_length_b 12.7825293499123003
_cell_length_c 15.0000000000000000
_cell_angle_alpha     90.0000000000000000
_cell_angle_beta      90.0000000000000000
_cell_angle_gamma     89.9999999999999005
_symmetry_space_group_name_H-M  'P1'
loop_
_atom_site_type_symbol
_atom_site_label
_atom_site_fract_x
_atom_site_fract_y
_atom_site_fract_z
    C     C1	  0.0058655296694750  0.0021821828912624  0.0597018912518810
    C     C2	  0.1106675471832724  0.1733535273653408  0.0598536794349893
    C     C3	  0.0094411707472707  0.1146718537761960  0.0607265750458720
    C     C4	  0.1151283488642260  0.2873958069637819  0.0614827222251615
    C     C5	  0.2052915742247267  0.0026777747037195  0.0577951027058858
    C     C6	  0.3090184363030748  0.1708616618704012  0.0572391160613832
    C     C7	  0.2083125077145671  0.1151802037439771  0.0577867526459331
    C     C8	  0.3156846302784336  0.2841068714948309  0.0593771512606811
    C     C9	  0.4040414845580024  0.9991857425028358  0.0583089664815185
    C     C10	  0.5079909286762677  0.1638610313267196  0.0582548346846711
    C     C11	  0.4065211634124902  0.1111403166919066  0.0578052135794159
    C     C12	  0.5090117551056814  0.2741648394900004  0.0568386015889084
    C     C13	  0.6039277497006720  0.9966369941980252  0.0605942842743723
    C     C14	  0.7077604015314615  0.1631756380938018  0.0630015644393808
    C     C15	  0.6070037044500757  0.1077116525737556  0.0606265630461537
    C     C16	  0.7101351079701153  0.2738154998161182  0.0615534868110432
    C     C17	  0.8046317890638995  0.9984897146246918  0.0614487628998606
    C     C18	  0.9085242153590984  0.1672888022629597  0.0625840589372081
    C     C19	  0.8077641622400329  0.1097010030277200  0.0628581839304737
    C     C20	  0.9105162809012168  0.2783362289815140  0.0627938719520925
    C     C21	  0.0109884886349224  0.3365793396493245  0.0628236968098829
    C     C22	  0.1064936082093351  0.5056175041876415  0.0633236065155567
    C     C23	  0.0074210624571747  0.4470233779665629  0.0632826178108306
    C     C24	  0.0975264411560241  0.6153701330742916  0.0623053303507449
    C     C25	  0.2184533128190685  0.3497611149927604  0.0613595129200576
    C     C26	  0.2139985161321153  0.4659099139178599  0.0620965487982057
    C     C27	  0.2905670530363100  0.5986992135383800  0.0625332135706603
    C     C28	  0.6122951210458996  0.3293664122697681  0.0539843172068557
    C     C29	  0.7028310159577199  0.4929409148724763  0.0543040937758200
    C     C30	  0.6960002946593424  0.6055445274743805  0.0587764788880084
    C     C31	  0.8094972388234495  0.3313685811029792  0.0614884453497909
    C     C32	  0.9048798432461748  0.5002369648467385  0.0617456464174110
    C     C33	  0.8062344120229156  0.4422262150950960  0.0599589740627905
    C     C34	  0.8992761367267977  0.6108646331717250  0.0605373070096153
    C     C35	  0.9986685533106684  0.6685690582577322  0.0609733021557850
    C     C36	  0.1020095178576149  0.8342712578629747  0.0595540916607428
    C     C37	  0.0009693787852049  0.7795268700542403  0.0601646193082392
    C     C38	  0.1048409087030082  0.9462508763719184  0.0587262238264977
    C     C39	  0.1996529582772579  0.6657937538193230  0.0617472676134457
    C     C40	  0.3007146523259428  0.8328520156149837  0.0586775677036588
    C     C41	  0.2012296431493479  0.7776302912149905  0.0599212058938608
    C     C42	  0.3034660708394986  0.9448572288125372  0.0578974638930147
    C     C43	  0.3948521029212625  0.6591074800644829  0.0632062335653340
    C     C44	  0.4991852120943980  0.8291434471922463  0.0603745957984920
    C     C45	  0.3973831537904710  0.7734975472241722  0.0595426985036926
    C     C46	  0.5024530911317748  0.9414127205218012  0.0596612691940567
    C     C47	  0.5936240255080393  0.6618460012968275  0.0628655714099252
    C     C48	  0.7005592916700976  0.8299802361047756  0.0606902893152404
    C     C49	  0.5990279768083481  0.7737804871062809  0.0612823782169893
    C     C50	  0.7036035724362080  0.9416733759802092  0.0610243675894191
    C     C51	  0.7970689469362660  0.6633771801030287  0.0600109813978744
    C     C52	  0.9012322806366942  0.8332691849393630  0.0602996359146152
    C     C53	  0.8002576292375857  0.7755143578772524  0.0606933890920996
    C     C54	  0.9046392735268260  0.9448303428610582  0.0603711784679126
    N     N55	  0.4153107422036475  0.3305902174957086  0.0614443882916674
    N     N56	  0.4943948233337697  0.6120416872734168  0.0686992491450378
    N     N57	  0.6118570363241257  0.4340063877453678  0.0436290164270230
   Cu    Cu58	  0.4567987514413812  0.4714716127189243  0.0587443075328507
