# Supplementary material for: Directly transforming copper (I) oxide bulk into isolated single-atom copper sites catalyst through gas-transport approach
Source: Nat Commun. 2019 Aug 19;10:3734. doi: 10.1038/s41467-019-11796-4 (PMC6700197; doi:10.1038/s41467-019-11796-4)
Supplement: Supplementary file 5 — Supplementary Dataset 3 [file 41467_2019_11796_MOESM5_ESM.zip › Cu-N3-V model/O.cif]

data_
_audit_creation_method    'Materials Studio'
_cell_length_a 12.2999946018268993
_cell_length_b 12.7825293499123003
_cell_length_c 15.0000000000000000
_cell_angle_alpha     90.0000000000000000
_cell_angle_beta      90.0000000000000000
_cell_angle_gamma     89.9999999999999147
_symmetry_space_group_name_H-M  'P1'
loop_
_atom_site_type_symbol
_atom_site_label
_atom_site_fract_x
_atom_site_fract_y
_atom_site_fract_z
    C     C1	  0.0062052487042229  0.0021113001955210  0.0562085612136449
    C     C2	  0.1110711443575943  0.1736071647807381  0.0564261326682079
    C     C3	  0.0097312237625432  0.1147054083318474  0.0556608676474404
    C     C4	  0.1157750121740794  0.2879717794353377  0.0568556780443354
    C     C5	  0.2057748950337978  0.0022152513102361  0.0555392587358394
    C     C6	  0.3093608008430112  0.1713458822462255  0.0568862530309576
    C     C7	  0.2088072760603891  0.1150324383440448  0.0562733241410748
    C     C8	  0.3167880710091532  0.2854850762992644  0.0593336648028611
    C     C9	  0.4040874373099072  0.9986775724514180  0.0536698376000659
    C     C10	  0.5074839430749514  0.1647613175111054  0.0546659945737107
    C     C11	  0.4064782003985319  0.1113808017538083  0.0549545527343502
    C     C12	  0.5075300640603653  0.2757646244950055  0.0599786453041368
    C     C13	  0.6035877455739902  0.9965951777240608  0.0529286223623491
    C     C14	  0.7073174469378407  0.1637335097923078  0.0523835718723567
    C     C15	  0.6065010299981360  0.1081153323092954  0.0525679274623040
    C     C16	  0.7096006233147063  0.2745238959949173  0.0553641740461417
    C     C17	  0.8043897784973948  0.9987249977750297  0.0544175361561488
    C     C18	  0.9085018123182220  0.1674128053527577  0.0545575643109032
    C     C19	  0.8074035836060942  0.1099844325180944  0.0532089879519558
    C     C20	  0.9106475968854332  0.2783276173455959  0.0557424437810849
    C     C21	  0.0112172687682740  0.3365963129988520  0.0568181875116100
    C     C22	  0.1064078342449174  0.5056581277416218  0.0582359774069113
    C     C23	  0.0076465555179212  0.4470628746448349  0.0581463238448783
    C     C24	  0.0973786713751843  0.6151303258008936  0.0582889179884345
    C     C25	  0.2193488523219816  0.3512794493123793  0.0578403726328835
    C     C26	  0.2157254503987618  0.4680521527004864  0.0577114958108081
    C     C27	  0.2892758831815172  0.5940881693940853  0.0567303163382884
    C     C28	  0.6113040101526740  0.3303775033682130  0.0625992147080190
    C     C29	  0.7028412172975769  0.4932325770477376  0.0681583641678530
    C     C30	  0.6964272188359575  0.6058726811090183  0.0671820562155558
    C     C31	  0.8091369324656502  0.3315605403884825  0.0572949382689158
    C     C32	  0.9048818836832396  0.5002974122255183  0.0600647747381992
    C     C33	  0.8060272280725741  0.4422339675138686  0.0609867651951267
    C     C34	  0.8994176775077781  0.6108435331434403  0.0616695894351464
    C     C35	  0.9987386282904748  0.6686282728384736  0.0598156119201540
    C     C36	  0.1025092258455661  0.8337413549872449  0.0571351406181283
    C     C37	  0.0011564949164210  0.7795735006017723  0.0590647557866634
    C     C38	  0.1052463714188017  0.9458562762271748  0.0563593420303676
    C     C39	  0.2000760907951627  0.6645434592381364  0.0565963325241605
    C     C40	  0.3015467585191886  0.8310260886936165  0.0537733151866324
    C     C41	  0.2017070684817267  0.7763118959268851  0.0557999700129722
    C     C42	  0.3039855684790172  0.9436599841865694  0.0541994425691447
    C     C43	  0.3952083975120271  0.6538318471801325  0.0574126204886887
    C     C44	  0.4988717267062324  0.8275479515766315  0.0543377852371778
    C     C45	  0.3976897600914754  0.7701880794223619  0.0536801519063559
    C     C46	  0.5021692466672768  0.9405874505563504  0.0533096435645602
    C     C47	  0.5934616245308428  0.6610682785745446  0.0639841095778602
    C     C48	  0.7004318260121244  0.8298203079715883  0.0569154533631661
    C     C49	  0.5990267006909729  0.7729512138085400  0.0573148863402482
    C     C50	  0.7034096182582196  0.9416919247826022  0.0542254711692331
    C     C51	  0.7971341712707001  0.6636278287064508  0.0633095335466900
    C     C52	  0.9013253828060676  0.8335248172576458  0.0586741848463746
    C     C53	  0.8002790148587761  0.7756978994083795  0.0598641310712556
    C     C54	  0.9046601138907022  0.9449977523691122  0.0564240054181471
    N     N55	  0.4153991012094284  0.3331393578985200  0.0631214118629647
    N     N56	  0.4951594278572364  0.6086785221821862  0.0668222283984942
    N     N57	  0.6108419939643267  0.4344972361284595  0.0747791836113104
   Cu    Cu58	  0.4755476562680425  0.4768114074879104  0.1348016591945894
    O     O59	  0.4164644681475193  0.4742292568788755  0.2406222140865697
