# Supplementary material for: Directly transforming copper (I) oxide bulk into isolated single-atom copper sites catalyst through gas-transport approach
Source: Nat Commun. 2019 Aug 19;10:3734. doi: 10.1038/s41467-019-11796-4 (PMC6700197; doi:10.1038/s41467-019-11796-4)
Supplement: Supplementary file 5 — Supplementary Dataset 3 [file 41467_2019_11796_MOESM5_ESM.zip › Cu-N3-V model/OH.cif]

data_
_audit_creation_method    'Materials Studio'
_cell_length_a 12.2999946018268993
_cell_length_b 12.7825293499123003
_cell_length_c 15.0000000000000000
_cell_angle_alpha     90.0000000000000000
_cell_angle_beta      90.0000000000000000
_cell_angle_gamma     89.9999999999999147
_symmetry_space_group_name_H-M  'P1'
loop_
_atom_site_type_symbol
_atom_site_label
_atom_site_fract_x
_atom_site_fract_y
_atom_site_fract_z
    C     C1	  0.0079108043756478  0.0022769858987759  0.0559055353318753
    C     C2	  0.1128499437933750  0.1737127415997285  0.0574514230606974
    C     C3	  0.0114880647582831  0.1149213518078193  0.0557159842674392
    C     C4	  0.1174334850704711  0.2880243909614447  0.0584968890305499
    C     C5	  0.2074613844377826  0.0023635388038400  0.0561310022106666
    C     C6	  0.3111549769976780  0.1711791660241346  0.0589337368905108
    C     C7	  0.2105339284568259  0.1151916102304552  0.0573878149409214
    C     C8	  0.3184028215350505  0.2851610733149591  0.0631232243801854
    C     C9	  0.4057926548948052  0.9986253362106068  0.0551147607517148
    C     C10	  0.5095021679353081  0.1640554728909895  0.0560395008882124
    C     C11	  0.4083054284140853  0.1110911922877492  0.0567439876836676
    C     C12	  0.5099385508442318  0.2746598524710304  0.0620934677662649
    C     C13	  0.6054363055401066  0.9963841641255258  0.0533686654795175
    C     C14	  0.7092270640465769  0.1634575150806734  0.0526318306538225
    C     C15	  0.6084602190185909  0.1077345235203671  0.0529934094526813
    C     C16	  0.7113964201970978  0.2742455724347588  0.0554472946385518
    C     C17	  0.8063438354447476  0.9986348678643596  0.0539382765992530
    C     C18	  0.9103239281050266  0.1675355372381533  0.0543925216085605
    C     C19	  0.8093739926483201  0.1099474575979469  0.0528912137505280
    C     C20	  0.9122466089237260  0.2785680595183176  0.0559072869410545
    C     C21	  0.0129151974769799  0.3367286627730951  0.0577108416172855
    C     C22	  0.1081219056410177  0.5056536221235403  0.0592815467315419
    C     C23	  0.0091309494109803  0.4471290037263394  0.0591287642649138
    C     C24	  0.0991077104523033  0.6152307683705880  0.0586574369906769
    C     C25	  0.2210090087098503  0.3511373005122125  0.0606407803188851
    C     C26	  0.2169888967253377  0.4676687439442417  0.0595205219034927
    C     C27	  0.2912579483804134  0.5953691328503478  0.0580196982592501
    C     C28	  0.6130126622381312  0.3296608033979789  0.0621103963832777
    C     C29	  0.7038040799433424  0.4934324406059054  0.0671438587204237
    C     C30	  0.6979343314765670  0.6059502732776263  0.0671528168404809
    C     C31	  0.8108504433450722  0.3316237107878233  0.0572955768903643
    C     C32	  0.9062727765286804  0.5002817746578384  0.0607524571750060
    C     C33	  0.8072858565525645  0.4423662315788370  0.0612929807846753
    C     C34	  0.9010194864355262  0.6108973720645242  0.0618707732840271
    C     C35	  0.0004289336505043  0.6686008072663335  0.0597566783557939
    C     C36	  0.1041346762448132  0.8339244703238410  0.0570395033320509
    C     C37	  0.0028555708877876  0.7795669647439371  0.0586489341447621
    C     C38	  0.1069004149882077  0.9460495674379136  0.0563644267165202
    C     C39	  0.2016712123124177  0.6648747824046738  0.0571711709888702
    C     C40	  0.3029865667841840  0.8313686217531621  0.0550478336243903
    C     C41	  0.2032594335497710  0.7766789706608856  0.0563448434569317
    C     C42	  0.3055480441713816  0.9439405993282428  0.0553039437896628
    C     C43	  0.3967756294281733  0.6549944193817565  0.0598503439846049
    C     C44	  0.5006346135288967  0.8278783508986938  0.0561444705197831
    C     C45	  0.3992745587504246  0.7708945918096908  0.0558088205370737
    C     C46	  0.5039702249245513  0.9406649388079612  0.0545177521816887
    C     C47	  0.5953285747644285  0.6616406315080688  0.0655054800501871
    C     C48	  0.7022952584374912  0.8298670169191932  0.0575614775450431
    C     C49	  0.6007839776488076  0.7733287323156732  0.0588841936308152
    C     C50	  0.7052816774673609  0.9416294522870110  0.0542909982498652
    C     C51	  0.7989148227294622  0.6635778446431618  0.0634504080650401
    C     C52	  0.9031168233232996  0.8334606904088846  0.0582664164311320
    C     C53	  0.8020891174981946  0.7756687872985417  0.0600552908129554
    C     C54	  0.9064936533123588  0.9450129270080868  0.0558777133434729
    N     N55	  0.4175493953834023  0.3318518661352056  0.0685149207459464
    N     N56	  0.4969660287763048  0.6101571394053326  0.0691767329779774
    N     N57	  0.6117491108246235  0.4343814819076403  0.0717173198112890
   Cu    Cu58	  0.4726288970885109  0.4723976289679807  0.1221811082963117
    O     O59	  0.4042871412121344  0.4949901058096448  0.2315927000891899
    H     H60	  0.3447255008693441  0.4455490331687891  0.2394594542973727
