# Supplementary material for: Directly transforming copper (I) oxide bulk into isolated single-atom copper sites catalyst through gas-transport approach
Source: Nat Commun. 2019 Aug 19;10:3734. doi: 10.1038/s41467-019-11796-4 (PMC6700197; doi:10.1038/s41467-019-11796-4)
Supplement: Supplementary file 5 — Supplementary Dataset 3 [file 41467_2019_11796_MOESM5_ESM.zip › Cu-N3-V model/OOH.cif]

data_
_audit_creation_method    'Materials Studio'
_cell_length_a 12.2999946018268993
_cell_length_b 12.7825293499123003
_cell_length_c 15.0000000000000000
_cell_angle_alpha     90.0000000000000000
_cell_angle_beta      90.0000000000000000
_cell_angle_gamma     89.9999999999999147
_symmetry_space_group_name_H-M  'P1'
loop_
_atom_site_type_symbol
_atom_site_label
_atom_site_fract_x
_atom_site_fract_y
_atom_site_fract_z
    C     C1	  0.0074111326397377  0.0001038467754142  0.0539009324690701
    C     C2	  0.1124036511936819  0.1715951163314727  0.0549013356611921
    C     C3	  0.0110213367742378  0.1127575932918207  0.0536125870148251
    C     C4	  0.1170435572149610  0.2859559027720997  0.0559826673788759
    C     C5	  0.2069808240217744  0.0002745521481725  0.0532181101748707
    C     C6	  0.3106750715284728  0.1690622849353019  0.0555513394779498
    C     C7	  0.2100494437070477  0.1131023720976297  0.0543722361089998
    C     C8	  0.3179035894392033  0.2829962699017634  0.0598973910328482
    C     C9	  0.4053416755457049  0.9965560465858412  0.0518816873975679
    C     C10	  0.5091079416493939  0.1619103652671642  0.0528307328232490
    C     C11	  0.4078326226958229  0.1090293526564826  0.0533288308413896
    C     C12	  0.5096381260750904  0.2724514451256687  0.0589277353589892
    C     C13	  0.6049777748885873  0.9942397023628984  0.0509574282689106
    C     C14	  0.7088445747527600  0.1612587895196716  0.0505598846195719
    C     C15	  0.6080599776725019  0.1055953857527577  0.0504101835245956
    C     C16	  0.7110943728088075  0.2719916744160544  0.0535903064976479
    C     C17	  0.8058119470538536  0.9964047690508504  0.0522523719301898
    C     C18	  0.9098487191930468  0.1653639621924377  0.0526061366275402
    C     C19	  0.8089105158179350  0.1077325133080080  0.0511134256629428
    C     C20	  0.9118099045632964  0.2764135349490761  0.0541816840642948
    C     C21	  0.0124859932064043  0.3345885925870322  0.0557554055779708
    C     C22	  0.1076890579397787  0.5035216350096753  0.0570211103933278
    C     C23	  0.0087035201515624  0.4449648787411397  0.0573422599576019
    C     C24	  0.0985844363568984  0.6131231613463336  0.0565160063579368
    C     C25	  0.2205254305895231  0.3490211925105282  0.0578659491542826
    C     C26	  0.2164372405344075  0.4655552849327784  0.0568481513631873
    C     C27	  0.2906639128989288  0.5934106743792130  0.0557241638704897
    C     C28	  0.6128303403090587  0.3274284607275810  0.0599194507054894
    C     C29	  0.7035464240411816  0.4911367163057384  0.0657668590937705
    C     C30	  0.6973233578049941  0.6036904828734061  0.0660353961650997
    C     C31	  0.8104794088467194  0.3294418578164723  0.0557399421855217
    C     C32	  0.9058950410195068  0.4980883622805087  0.0594326176957444
    C     C33	  0.8069935224581530  0.4401734234712238  0.0599425173954026
    C     C34	  0.9004797165726510  0.6086995690208864  0.0606234768657696
    C     C35	  0.9998894701484604  0.6664113218924219  0.0580986802899126
    C     C36	  0.1035873166040039  0.8318089145679258  0.0547609272229524
    C     C37	  0.0023245520298955  0.7773962015267261  0.0569150778366278
    C     C38	  0.1064092877085161  0.9439358567715226  0.0539750285356430
    C     C39	  0.2010646382676634  0.6628782888829261  0.0548171516032663
    C     C40	  0.3024577508997395  0.8293669265021378  0.0521524314594188
    C     C41	  0.2027135297240591  0.7746861314332892  0.0537529177900788
    C     C42	  0.3050598896882119  0.9419215378317524  0.0521487050397554
    C     C43	  0.3962199244215054  0.6530257556974944  0.0577920327400450
    C     C44	  0.5000909349035461  0.8257648415374412  0.0537988991209970
    C     C45	  0.3987047577993839  0.7688919880020779  0.0532875593522169
    C     C46	  0.5035092800416026  0.9385517279526748  0.0517376271521871
    C     C47	  0.5945331892039855  0.6592824033428475  0.0641755435050406
    C     C48	  0.7016747714701115  0.8275795045654512  0.0559817020925215
    C     C49	  0.6001127876804527  0.7710080695085304  0.0571430792454042
    C     C50	  0.7047504607292762  0.9393652756988776  0.0524533404233453
    C     C51	  0.7983307658617492  0.6613386496642477  0.0623377263660187
    C     C52	  0.9025547824072307  0.8312506403198103  0.0567787397084701
    C     C53	  0.8014973515828037  0.7734551945325002  0.0587716062625784
    C     C54	  0.9059674793030700  0.9428223885445088  0.0542225149994664
    N     N55	  0.4171377127890267  0.3294326302220335  0.0651128504107034
    N     N56	  0.4959840140362474  0.6077384852400354  0.0680199380693864
    N     N57	  0.6116000174248070  0.4320634980402888  0.0696616499858263
   Cu    Cu58	  0.4700184766582548  0.4685804968408472  0.1182366325110505
    O     O59	  0.3921070659222020  0.4646230043482178  0.2250588801136389
    O     O60	  0.3984774621952502  0.5568812332133476  0.2802711705033860
    H     H61	  0.3234021967949885  0.5616529843596989  0.3023501541553313
