# Supplementary material for: Directly transforming copper (I) oxide bulk into isolated single-atom copper sites catalyst through gas-transport approach
Source: Nat Commun. 2019 Aug 19;10:3734. doi: 10.1038/s41467-019-11796-4 (PMC6700197; doi:10.1038/s41467-019-11796-4)
Supplement: Supplementary file 6 — Supplementary Dataset 4 [file 41467_2019_11796_MOESM6_ESM.zip]

Archive with 5 entries (4 files):
- Cu-N3-V-O-preadsorbed model/
- Cu-N3-V-O-preadsorbed model/Cu-N3-V-O-preadsorbed model.cif
- Cu-N3-V-O-preadsorbed model/O.cif
- Cu-N3-V-O-preadsorbed model/OH.cif
- Cu-N3-V-O-preadsorbed model/OOH.cif
