# Supplementary material for: Directly transforming copper (I) oxide bulk into isolated single-atom copper sites catalyst through gas-transport approach
Source: Nat Commun. 2019 Aug 19;10:3734. doi: 10.1038/s41467-019-11796-4 (PMC6700197; doi:10.1038/s41467-019-11796-4)
Supplement: Supplementary file 6 — Supplementary Dataset 4 [file 41467_2019_11796_MOESM6_ESM.zip › Cu-N3-V-O-preadsorbed model/Cu-N3-V-O-preadsorbed model.cif]

data_
_audit_creation_method    'Materials Studio'
_cell_length_a 12.2999946018268993
_cell_length_b 12.7825293499123003
_cell_length_c 15.0000000000000000
_cell_angle_alpha     90.0000000000000000
_cell_angle_beta      90.0000000000000000
_cell_angle_gamma     89.9999999999999289
_symmetry_space_group_name_H-M  'P1'
loop_
_atom_site_type_symbol
_atom_site_label
_atom_site_fract_x
_atom_site_fract_y
_atom_site_fract_z
    C     C1	  0.0050452032285694  0.0006821216699759  0.0601247909755551
    C     C2	  0.1077533854654235  0.1694420861698578  0.0603694387787925
    C     C3	  0.0072638217680601  0.1122271725649378  0.0609465419816365
    C     C4	  0.1102392237818206  0.2809462975715203  0.0618008506909273
    C     C5	  0.2051343214170620  0.0024015026056013  0.0582420772717897
    C     C6	  0.3082728240758699  0.1686121226382111  0.0579354709364715
    C     C7	  0.2072741963528447  0.1136769725046413  0.0585886670482017
    C     C8	  0.3142094827495597  0.2806168721954767  0.0596308732280004
    C     C9	  0.4050470735512678  0.0001251871117490  0.0584660681483358
    C     C10	  0.5080128682105666  0.1637037546609684  0.0577589513069363
    C     C11	  0.4067628066696437  0.1106653124580976  0.0576975635292237
    C     C12	  0.5081820001493647  0.2733151112405438  0.0569121277747697
    C     C13	  0.6055343579177833  0.9977119388939028  0.0602942831914018
    C     C14	  0.7075868590107584  0.1629982108281365  0.0607134409598367
    C     C15	  0.6074710422868975  0.1081140865849487  0.0594998316308027
    C     C16	  0.7089808893800998  0.2733350438496270  0.0592763211696881
    C     C17	  0.8052320486695633  0.9979314602672312  0.0615944120352174
    C     C18	  0.9071022333426636  0.1659386281328343  0.0618385758107192
    C     C19	  0.8072171182075168  0.1087671024414864  0.0617972264726207
    C     C20	  0.9082471636475604  0.2768852955670880  0.0615379328198530
    C     C21	  0.0083872532608301  0.3338737928738545  0.0620760130193644
    C     C22	  0.1044440074409421  0.5020545150434331  0.0631132383142663
    C     C23	  0.0052621397324725  0.4447024279333659  0.0619372949901674
    C     C24	  0.1016252472351427  0.6132261204842941  0.0626442853285528
    C     C25	  0.2125614909648418  0.3387435638012550  0.0624435745241644
    C     C26	  0.2044388484783344  0.4490548834664319  0.0644542220396582
    C     C27	  0.2996032251438108  0.6177579890992164  0.0654686026376774
    C     C28	  0.6107260254378948  0.3284607921430707  0.0558381658558783
    C     C29	  0.7022210617644841  0.4934523977125908  0.0564876027010527
    C     C30	  0.6976071612974907  0.6061306682561287  0.0587695073750976
    C     C31	  0.8079448481158639  0.3309484555062310  0.0598458077402701
    C     C32	  0.9042130723001324  0.4991057142113667  0.0604209997564715
    C     C33	  0.8052575113286317  0.4418335500103459  0.0589545801020995
    C     C34	  0.9013599110824384  0.6100985294718693  0.0599599529437879
    C     C35	  0.0017158799473403  0.6669409382415793  0.0607305475399460
    C     C36	  0.1026390110187798  0.8351273123895822  0.0594666960145803
    C     C37	  0.0028418421075290  0.7782370294275697  0.0599589026716234
    C     C38	  0.1046954152241692  0.9460810843177144  0.0589246248787478
    C     C39	  0.2010656805688359  0.6702857103504843  0.0631487191533917
    C     C40	  0.3022971513135539  0.8357618862855006  0.0603373468416434
    C     C41	  0.2023486440816393  0.7808197988356914  0.0606934129956728
    C     C42	  0.3042632655150428  0.9464367090387908  0.0585564511663933
    C     C43	  0.4012984332372755  0.6699263527851752  0.0639636405830254
    C     C44	  0.5028112748628516  0.8332940055903303  0.0610756161557021
    C     C45	  0.4013959556982697  0.7803318612380008  0.0618428208953009
    C     C46	  0.5045908230632035  0.9437273981450258  0.0597749556044199
    C     C47	  0.5966066342328546  0.6638433374323514  0.0611193220106882
    C     C48	  0.7026957879414912  0.8304734850378709  0.0610137489640428
    C     C49	  0.6017336819658617  0.7756815941313390  0.0613427542526396
    C     C50	  0.7047745399416073  0.9418466691504946  0.0612617613515498
    C     C51	  0.7994388382471398  0.6632019291955251  0.0595513420057514
    C     C52	  0.9027930210527082  0.8319377928230228  0.0603093002982220
    C     C53	  0.8022122899581051  0.7748645030126695  0.0604797865287399
    C     C54	  0.9049881838298864  0.9433742941611052  0.0608188745648531
    N     N55	  0.4132392192535533  0.3288957237044990  0.0592463063992373
    N     N56	  0.4971431377566609  0.6157167258884658  0.0631287379171358
    N     N57	  0.6107720406752301  0.4342385648245218  0.0520820766101267
   Cu    Cu58	  0.4611687435558819  0.4725737175483768  0.0567111877509925
    O     O59	  0.2992629519670127  0.5088910950781826  0.0682044709771570
