# Supplementary material for: Directly transforming copper (I) oxide bulk into isolated single-atom copper sites catalyst through gas-transport approach
Source: Nat Commun. 2019 Aug 19;10:3734. doi: 10.1038/s41467-019-11796-4 (PMC6700197; doi:10.1038/s41467-019-11796-4)
Supplement: Supplementary file 6 — Supplementary Dataset 4 [file 41467_2019_11796_MOESM6_ESM.zip › Cu-N3-V-O-preadsorbed model/O.cif]

data_
_audit_creation_method    'Materials Studio'
_cell_length_a 12.2999946018268993
_cell_length_b 12.7825293499123003
_cell_length_c 15.0000000000000000
_cell_angle_alpha     90.0000000000000000
_cell_angle_beta      90.0000000000000000
_cell_angle_gamma     89.9999999999999147
_symmetry_space_group_name_H-M  'P1'
loop_
_atom_site_type_symbol
_atom_site_label
_atom_site_fract_x
_atom_site_fract_y
_atom_site_fract_z
    C     C1	  0.0059677219511712  0.0004047382091843  0.0547815563641146
    C     C2	  0.1084059512987579  0.1691217170894883  0.0575721561922549
    C     C3	  0.0079110577291543  0.1121082342019781  0.0557335099940823
    C     C4	  0.1108931920321503  0.2809994826543245  0.0581816343949671
    C     C5	  0.2061485425755977  0.0019104786625634  0.0547506323938578
    C     C6	  0.3090755720180973  0.1687784526227877  0.0596483971158428
    C     C7	  0.2080359551457052  0.1133995169686632  0.0573067521347317
    C     C8	  0.3152103172088814  0.2811414734623742  0.0638850163515020
    C     C9	  0.4058266497444535  0.9997496880538452  0.0550318052294158
    C     C10	  0.5080262578251865  0.1647188299779055  0.0585983975407323
    C     C11	  0.4073013713218341  0.1108558102046327  0.0579857027047144
    C     C12	  0.5071006312845172  0.2749468048297757  0.0649509602806102
    C     C13	  0.6059706805528936  0.9980678787412308  0.0545242140373769
    C     C14	  0.7075750087886405  0.1638510569802586  0.0544142732902177
    C     C15	  0.6075042257566321  0.1087919540825234  0.0550551462323604
    C     C16	  0.7084916967984638  0.2745613594232365  0.0573919242550719
    C     C17	  0.8057367805929710  0.9981872651556956  0.0542562216652475
    C     C18	  0.9075289322392420  0.1660929567411389  0.0550531596453724
    C     C19	  0.8073426424657104  0.1093770353999009  0.0539107666342187
    C     C20	  0.9085501595399106  0.2769522687786115  0.0562351738806307
    C     C21	  0.0087930255608533  0.3337476429057999  0.0569305906197850
    C     C22	  0.1048954325637144  0.5016015395407953  0.0539971082038046
    C     C23	  0.0056843247989380  0.4445548274830481  0.0565477818198958
    C     C24	  0.1025818333510082  0.6126257807196722  0.0520379801044926
    C     C25	  0.2128515386433348  0.3386901532128420  0.0595023020442283
    C     C26	  0.2057894663298558  0.4490530744908323  0.0543675228386176
    C     C27	  0.3012469544709189  0.6140807905260507  0.0501914745030806
    C     C28	  0.6101607979552648  0.3303644291176419  0.0650700151099497
    C     C29	  0.7024290616478868  0.4936089676167733  0.0679201328873660
    C     C30	  0.6987578532272948  0.6063720828437549  0.0664210766906034
    C     C31	  0.8079670564092535  0.3312485676703134  0.0580455514250454
    C     C32	  0.9045551906835306  0.4991478169615441  0.0584354986119246
    C     C33	  0.8051755012002142  0.4420375991372585  0.0608857578746545
    C     C34	  0.9021684613741038  0.6098743373797609  0.0586557162024780
    C     C35	  0.0026592736988860  0.6666025482638653  0.0547866471647593
    C     C36	  0.1038381087512029  0.8342913209186733  0.0529506582617389
    C     C37	  0.0037842714183473  0.7779916992821543  0.0544721581755133
    C     C38	  0.1056664589736931  0.9456305095948484  0.0540185774333655
    C     C39	  0.2030596809713856  0.6686994847157577  0.0501709152452061
    C     C40	  0.3036747571062720  0.8344755249270208  0.0516400208443937
    C     C41	  0.2037093809373608  0.7796156936237761  0.0513221299096896
    C     C42	  0.3053694243766784  0.9455618843290428  0.0535549377930265
    C     C43	  0.4035113999337071  0.6668854723501378  0.0552730535111201
    C     C44	  0.5035799139310487  0.8324991578265643  0.0551785301568355
    C     C45	  0.4027345913468223  0.7782271451293491  0.0530461704652811
    C     C46	  0.5052005548516439  0.9434233181169320  0.0547021766507741
    C     C47	  0.5971341299967067  0.6634691433107847  0.0637103283757473
    C     C48	  0.7034638237737726  0.8304731946661464  0.0570229840792382
    C     C49	  0.6024371616518901  0.7752838157226398  0.0579591273237595
    C     C50	  0.7053213922695019  0.9421112053062172  0.0547573371388180
    C     C51	  0.8000328138538022  0.6631041773152131  0.0615488198481794
    C     C52	  0.9036062870341232  0.8319025835352227  0.0558472517785784
    C     C53	  0.8029096882228619  0.7750188379293453  0.0582654239452106
    C     C54	  0.9056018975913632  0.9434315901912540  0.0547968832682585
    N     N55	  0.4132073723875952  0.3306024350094494  0.0698657262134887
    N     N56	  0.4988525849271848  0.6134273305404067  0.0650675824034659
    N     N57	  0.6099074256917693  0.4353093479062512  0.0752929115704093
   Cu    Cu58	  0.4719828497029977  0.4768497493544296  0.1296614116930102
    O     O59	  0.3002567097046541  0.5064242367456031  0.0482084912179203
    O     O60	  0.3920964150761386  0.4884161343884545  0.2253145864249609
