# Supplementary material for: Directly transforming copper (I) oxide bulk into isolated single-atom copper sites catalyst through gas-transport approach
Source: Nat Commun. 2019 Aug 19;10:3734. doi: 10.1038/s41467-019-11796-4 (PMC6700197; doi:10.1038/s41467-019-11796-4)
Supplement: Supplementary file 6 — Supplementary Dataset 4 [file 41467_2019_11796_MOESM6_ESM.zip › Cu-N3-V-O-preadsorbed model/OH.cif]

data_
_audit_creation_method    'Materials Studio'
_cell_length_a 12.2999946018268993
_cell_length_b 12.7825293499123003
_cell_length_c 15.0000000000000000
_cell_angle_alpha     90.0000000000000000
_cell_angle_beta      90.0000000000000000
_cell_angle_gamma     89.9999999999999432
_symmetry_space_group_name_H-M  'P1'
loop_
_atom_site_type_symbol
_atom_site_label
_atom_site_fract_x
_atom_site_fract_y
_atom_site_fract_z
    C     C1	  0.0054887811609137  0.9992395488923314  0.0541560383528980
    C     C2	  0.1078353910623718  0.1678334017977608  0.0566526127236609
    C     C3	  0.0073345115135242  0.1109252458304006  0.0551145179138102
    C     C4	  0.1102576097565001  0.2796989446483774  0.0577228777462600
    C     C5	  0.2056203059416001  0.0005527004491205  0.0534849808650519
    C     C6	  0.3083753684976940  0.1671681054443606  0.0583583094127614
    C     C7	  0.2073957926382871  0.1119676273780692  0.0559039816936909
    C     C8	  0.3145118927235587  0.2793080127085714  0.0633845947967736
    C     C9	  0.4053156870277559  0.9984319795256608  0.0537541043291878
    C     C10	  0.5073617855092034  0.1635535186093187  0.0575032868138562
    C     C11	  0.4067175315484761  0.1095057910522215  0.0566445817569617
    C     C12	  0.5060982467304661  0.2737179601380746  0.0645263484670533
    C     C13	  0.6055326349100669  0.9969743334943544  0.0535700903326970
    C     C14	  0.7069674487142923  0.1627995846741470  0.0541023293332310
    C     C15	  0.6069295906206065  0.1076903863052287  0.0541970378205529
    C     C16	  0.7077865148521391  0.2735393464287762  0.0571296872180204
    C     C17	  0.8053040535359687  0.9971188082414864  0.0539525066711336
    C     C18	  0.9069649165088174  0.1649890847489294  0.0549109585588497
    C     C19	  0.8067595581397992  0.1083097074745445  0.0537519000370915
    C     C20	  0.9079701718957708  0.2758259374100419  0.0562330914301629
    C     C21	  0.0082431039001906  0.3325437451936665  0.0567714199661381
    C     C22	  0.1045891010374141  0.5002867211351774  0.0543280918775353
    C     C23	  0.0053282271990710  0.4433365145994301  0.0566011956015292
    C     C24	  0.1023827764404256  0.6112901477319936  0.0525611253326623
    C     C25	  0.2122905011833257  0.3372041406051644  0.0594076432906995
    C     C26	  0.2054896235119395  0.4476736157218671  0.0547335504047684
    C     C27	  0.3011319385779299  0.6126740273700807  0.0509464864888044
    C     C28	  0.6093059741106183  0.3292142142640934  0.0645684828239537
    C     C29	  0.7020337006273236  0.4927091870721627  0.0671779133026293
    C     C30	  0.6986488740678034  0.6054661918815754  0.0657140831654225
    C     C31	  0.8073445201204174  0.3301387429023793  0.0579817536190099
    C     C32	  0.9041980721734176  0.4979771146046434  0.0585118747926830
    C     C33	  0.8046985506876519  0.4409400720370819  0.0607029651483035
    C     C34	  0.9019877627296008  0.6087058432369158  0.0588568798855523
    C     C35	  0.0024813652548575  0.6653577002902952  0.0552067600575127
    C     C36	  0.1035554507458731  0.8330110566176880  0.0527704372518461
    C     C37	  0.0035321323010521  0.7767528129662524  0.0546145873957548
    C     C38	  0.1051805595235872  0.9443511629037432  0.0532945034065826
    C     C39	  0.2028512289280929  0.6673431424591363  0.0506998707665359
    C     C40	  0.3033248113952945  0.8331806370587987  0.0514153471964916
    C     C41	  0.2034383216715674  0.7782511749804082  0.0513739364042376
    C     C42	  0.3048890975014548  0.9442338477145188  0.0525198776403530
    C     C43	  0.4032772699514883  0.6657399298822760  0.0559420061901737
    C     C44	  0.5032811198012087  0.8313544359520505  0.0546800054226189
    C     C45	  0.4024054507238827  0.7770015075681774  0.0532671148852510
    C     C46	  0.5047513226024296  0.9422348921120650  0.0536090657185518
    C     C47	  0.5973331493144834  0.6628305415486959  0.0634037024091698
    C     C48	  0.7032746663614127  0.8295181125006079  0.0565106738518275
    C     C49	  0.6023364383973163  0.7744140020465234  0.0575353591532759
    C     C50	  0.7049655398208313  0.9410730487937472  0.0542011629103009
    C     C51	  0.7999458502642197  0.6620826968549458  0.0613188692963210
    C     C52	  0.9033778099240052  0.8308301347542911  0.0557598844564730
    C     C53	  0.8026849168691506  0.7739981643899029  0.0580806060915060
    C     C54	  0.9051866051523212  0.9423299036957300  0.0544505557783497
    N     N55	  0.4121267227067601  0.3289840334055855  0.0703355847510548
    N     N56	  0.4991140063538881  0.6126556383140178  0.0651125516273290
    N     N57	  0.6094249483769123  0.4343114762347423  0.0744741979305507
   Cu    Cu58	  0.4755072980824793  0.4781218755267755  0.1295091475818942
    O     O59	  0.3000568403149655  0.5050160512667955  0.0493271514728216
    O     O60	  0.3940423106159978  0.4932842348611290  0.2334714892581571
    H     H61	  0.4161079689927876  0.5563542691391694  0.2651580346283596
