# Supplementary material for: Directly transforming copper (I) oxide bulk into isolated single-atom copper sites catalyst through gas-transport approach
Source: Nat Commun. 2019 Aug 19;10:3734. doi: 10.1038/s41467-019-11796-4 (PMC6700197; doi:10.1038/s41467-019-11796-4)
Supplement: Supplementary file 6 — Supplementary Dataset 4 [file 41467_2019_11796_MOESM6_ESM.zip › Cu-N3-V-O-preadsorbed model/OOH.cif]

data_
_audit_creation_method    'Materials Studio'
_cell_length_a 12.2999946018268993
_cell_length_b 12.7825293499123003
_cell_length_c 15.0000000000000000
_cell_angle_alpha     90.0000000000000000
_cell_angle_beta      90.0000000000000000
_cell_angle_gamma     89.9999999999999432
_symmetry_space_group_name_H-M  'P1'
loop_
_atom_site_type_symbol
_atom_site_label
_atom_site_fract_x
_atom_site_fract_y
_atom_site_fract_z
    C     C1	  0.0137113368941089  0.9952020236394392  0.0565126224494136
    C     C2	  0.1162139189911267  0.1638791683698741  0.0593372690099699
    C     C3	  0.0156762112066027  0.1069365199713393  0.0574471065815103
    C     C4	  0.1186388481989802  0.2757046003315790  0.0609457573335420
    C     C5	  0.2139193288888865  0.9966864952883088  0.0560141382383892
    C     C6	  0.3168394669939677  0.1633410265987285  0.0608283640162149
    C     C7	  0.2158272994125303  0.1081123350652692  0.0583934583722839
    C     C8	  0.3229293175051651  0.2755062193813182  0.0665990622519174
    C     C9	  0.4135650215745341  0.9945407337979220  0.0557487117038857
    C     C10	  0.5158239178332000  0.1594831443403174  0.0594081967556741
    C     C11	  0.4151227886176076  0.1055906340317205  0.0586384560007424
    C     C12	  0.5147742478022692  0.2694841920552439  0.0672098511038517
    C     C13	  0.6137755676253593  0.9928838941036756  0.0550499821989326
    C     C14	  0.7154139098669509  0.1586306175792142  0.0558660660751578
    C     C15	  0.6153443463979316  0.1036055042375268  0.0556855068108504
    C     C16	  0.7162521473444181  0.2692968466222915  0.0595734616157378
    C     C17	  0.8134983643397928  0.9929826699246856  0.0555573187351351
    C     C18	  0.9153216622893844  0.1609206586292715  0.0570539171310427
    C     C19	  0.8151500116293257  0.1041842575912667  0.0554688358947995
    C     C20	  0.9162817589056071  0.2717858276023049  0.0588887367352825
    C     C21	  0.0165783011398775  0.3284944722524879  0.0600921905551052
    C     C22	  0.1127248832071934  0.4963459881189300  0.0581734245030789
    C     C23	  0.0135232710244513  0.4393135311028107  0.0603734176864563
    C     C24	  0.1104553147619390  0.6073559635832283  0.0562302347358261
    C     C25	  0.2206619196186833  0.3333319353470965  0.0629354242462160
    C     C26	  0.2135991792727254  0.4437770733503140  0.0584317459585403
    C     C27	  0.3091001114312232  0.6091584089594066  0.0546608514494665
    C     C28	  0.6178973548082042  0.3248833874870612  0.0672465235631150
    C     C29	  0.7102598192242312  0.4885026646249976  0.0702518936222698
    C     C30	  0.7065729699073238  0.6012824118095323  0.0688034463438859
    C     C31	  0.8156942231730780  0.3260590988434670  0.0608099558511904
    C     C32	  0.9123929779507104  0.4938806668166808  0.0621207025518802
    C     C33	  0.8129903970653453  0.4368335770335713  0.0640403992717682
    C     C34	  0.9100552626597084  0.6046134664383275  0.0621045920772115
    C     C35	  0.0105328826427021  0.6613469234520339  0.0584544319930988
    C     C36	  0.1116227427420545  0.8290958369722257  0.0556893561380535
    C     C37	  0.0116319774867671  0.7727243462776507  0.0574458922107709
    C     C38	  0.1134175363473583  0.9404258415103720  0.0559211607864842
    C     C39	  0.2108362578780138  0.6635936220692735  0.0542666476378930
    C     C40	  0.3114490836885024  0.8293524006488061  0.0541316428606479
    C     C41	  0.2115000655557190  0.7744718319122158  0.0545310339108114
    C     C42	  0.3131176977398023  0.9404062758009698  0.0548686229260260
    C     C43	  0.4112380862780942  0.6620629738233872  0.0595260944995485
    C     C44	  0.5114170958796412  0.8274106838321491  0.0569685406176467
    C     C45	  0.4105108781127403  0.7732264556658821  0.0560906434427732
    C     C46	  0.5129901293085535  0.9382789883169136  0.0554423464047250
    C     C47	  0.6051132530221315  0.6586017801116746  0.0665260465800835
    C     C48	  0.7113496389597372  0.8253134950491953  0.0584111982443780
    C     C49	  0.6103504838105411  0.7702529233114793  0.0598687673166914
    C     C50	  0.7131090107203477  0.9369209307580340  0.0557070941601309
    C     C51	  0.8079366034807783  0.6579319989356199  0.0641703418970831
    C     C52	  0.9114719465694564  0.8266811246088297  0.0580774566024112
    C     C53	  0.8107930622371010  0.7697975671435294  0.0603577484250530
    C     C54	  0.9133580950039188  0.9382184189306760  0.0565208676383529
    N     N55	  0.4207493375766330  0.3248801772162593  0.0740413197923644
    N     N56	  0.5067746460452646  0.6087702394659966  0.0692081562628436
    N     N57	  0.6179009696442472  0.4299617794080739  0.0768419773614946
   Cu    Cu58	  0.4809226204740452  0.4716571631166632  0.1288190185844788
    O     O59	  0.3081239121274381  0.5013135642032259  0.0529818776282952
    O     O60	  0.3994266609150787  0.4783563564678005  0.2339119033699619
    O     O61	  0.4275770033120475  0.5660225060372229  0.2914090521459594
    H     H62	  0.3553792203563309  0.5881988930934297  0.3119736374274248
